# Supplementary material for: The adaptive significance of adult neurogenesis: an integrative approach
Source: Front Neuroanat. 2013 Jul 16;7:21. doi: 10.3389/fnana.2013.00021 (PMC3712125; doi:10.3389/fnana.2013.00021)
Supplement: Supplementary file 1 [file DataSheet1.XLS]

## Sheet: Data
Genus	Species	Label	isSolitary	SocialGroupSize	PopulationDensity_n/km2	HomeRangeSize_km2	Body weight	Total brain	Cerebellum	Telencephalon	Bulbus olfactorius	Lobus piriformis	Hippocampus	Amygdaloid complex	Lateral amygdala	Medial amygdala
Microcebus	murinus	Microcebus_murinus	1	1	461	0.01	54	1680	234	1129	43	103	100	36.6	24.5	12
Cheirogaleus	major	Cheirogaleus_major	1	1	67.99	0.02	450	6373	947	4314	157.5	332	347	102.3	68.8	33.6
Cheirogaleus	medius	Cheirogaleus_medius	1	1	221.44	0.02	177	2961	437	1941	102	198	174	64.9	40.8	24.1
Lepilemur	ruficaudatus	Lepilemur_ruficaudatus	1	1	260		915	7175	1165	4708	112.7	302	392	133.9	91.4	42.5
Daubentonia	madagascariensis	Daubentonia_madagascariensis	1	1	39.79	0.06	2800	42611	6461	30196	684.9	1538	1776	481.7	357.1	124.6
Loris	tardigradus	Loris_tardigradus	1	1	72.29	0.00705968	322	6269	728	4551	85.8	256	191	104.1	72.5	31.6
Nycticebus	coucang	Nycticebus_coucang	1	1	20		800	11755	1310	8495	159.3	510	566	189.2	121.4	67.8
Perodicticus	potto	Perodicticus_potto	1	1	8.47	0.11	1150	13212	1699	9418	309.7	661	607	202.2	138.8	63.5
Tarsius	syrichta	Tarsius_syrichta	1	1		0.00712993	125	3393	428	2258	18.8	92.7	153	53.4	39.7	13.7
Eulemur	albifrons	Eulemur_fulvus_albifrons	0				1400	22106	3328	15566	206.7	641	752	260.7	185.5	75.2
Varecia	variegata	Varecia_variegata_variegata	0	2.8	27.83	1.39	3000	29713	4286	20461	369	985	1404	368.2	253.5	114.7
Avahi	laniger	Avahi_laniger	0	2	84.85	0.01	1285	9798	1489	6550	89.1	284	526	113.2	73.8	39.5
Avahi	occidentalis	Avahi_occidentalis	0	3	66.99	0.01	860	9124	1383	6026	70	265	476	121.1	86.5	34.6
Propithecus	verreauxi	Propithecus_verreauxi	0	6.3	150	0.03	3480	25194	3957	17040	147.4	664	1043	302.2	206.4	95.8
Indri	indri	Indri_indri	0	3.1	10.62	0.12	6250	36285	5504	25551	167.4	838	1520	398.5	277.7	120.8
Galago	senegalensis	Galago_senegalensis	0	3.5	89.77	0.08	186	4512	672	2997	79.2	163	261	73.2	51.5	21.7
Otolemur	crassicaudatus	Otolemur_crassicaudatus	0	3.5	87.99	0.06	850	9668	1414	6545	165.9	386	461	148.8	103.3	45.5
Galago	demidoff	Galagoides_demidoff	0	5.5	57.57	0.01	81	3203	413	2240	83.1	181	152	57.9	40.4	17.6
Callithrix	jacchus	Callithrix_jacchus	0	8.55	508.18	0.02	280	7241	757	5318	22.8	191	221	106.1	75.6	30.5
Callithrix	pygmaea	Callithrix_pygmaea	0	6	15.9	0.0021179	140	4302	468	3099	11.4	133	133	75.4	57.9	17.5
Saguinus	midas	Saguinus_midas	0	5.55	10.98	0.05	340	9569	1061	7055	17.3	243	280	144.9	106.1	38.8
Saguinus	oedipus	Saguinus_oedipus	0	7.05	45.52	0.06	380	9537	984	7052	19.1	256	262	141.8	110.2	31.6
Callimico	goeldii	Callimico_goeldii	0	6.85	2.08	0.32	480	10510	1240	7733	27	253	281	146.9	111.2	35.6
Cebus	albifrons	Cebus_albifrons	0	25	16.79	0.53	3100	66939	7871	52113	39.9	931	890	458.2	337.8	120.4
Aotus	trivirgatus	Aotus_trivirgatus	0	3.15	24.37	0.02	830	16195	1873	12128	56	394	539	193.6	136.9	56.6
Callicebus	moloch	Callicebus_moloch	0	2.95	18.43	0.02	900	17944	1622	13465	19.2	454	588	254.1	179.5	74.6
Saimiri	sciureus	Saimiri_sciureus	0	34.85	36.09	0.68	660	22572	2260	17635	26.8	413	352	242.4	188.3	54.1
Pithecia	monachus	Pithecia_pithecia	0	2.5	8		1500	32867	3908	24920	34.8	675	834	365.3	273.7	91.6
Alouatta	seniculus	Alouatta_seniculus	0	7.9	44.49	0.1	6400	49009	5699	37388	41.4	827	1320	426	324.3	101.7
Ateles	geoffroyi	Ateles_geoffroyi	0	42	19.06	0.73	8000	101034	12438	79946	90.4	1625	1366	868.8	644.5	224.3
Lagothrix	lagotricha	Lagothrix_lagotricha	0	33	10.72	2.82	5200	95503	11268	74822	73.4	1395	1586	753.2	565.2	188
Macaca	mulatta	Macaca_mulatta	0	38.5	11.1	5.91	7800	87896	8965	71080	84.3	1220	1353	678.4	493.2	185.2
Lophocebus	albigena	Lophocebus_albigena	0	16	14.86	1.98	7900	97603	10726	77049	121.4	1639	1485	781.3	515.9	265.4
Papio	anubis	Papio_anubis	0	40	10.8	4.83	25000	190957	18683	154987	286.8	2111	3398	953.5	740.2	213.3
Cercopithecus	ascanius	Cercopithecus_ascanius	0	26.3	105.79	0.16	3400	63505	5828	51279	99.5	1052	1189	572.5	433.2	139.3
Cercopithecus	mitis	Cercopithecus_mitis	0	16	70.39	0.1	6300	70564	6758	56277	116.7	1265	1366	704	493.1	210.9
Miopithecus	talapoin	Miopithecus_talapoin	0	91.2	42.07	0.8	1200	37776	3374	30166	27.8	706	705	413.1	311.3	101.9
Erythrocebus	patas	Erythrocebus_patas	0	28	0.26	28.24	7800	103167	8738	84770	51.8	1339	1591	688.4	489	199.4
Piliocolobus	badius	Piliocolobus_badius	0	34	130.65	0.42	7000	73818	8648	57885	51.3	937	1671	500.9	377.3	123.6
Pygathrix	nemaeus	Pygathrix_nemaeus	0	9.3			7500	72530	8063	56189	10.7	942	2295	489.2	337.5	151.6
Nasalis	larvatus	Nasalis_larvatus	0	11.25	8.99	1.4	14000	92797	12113	70873	30.3	1268	1966	718.9	499.1	219.8
Hylobates	lar	Hylobates_lar	0	3.2	6.6	0.32	5700	97505	12078	76001	43.9	1264	2673	666.2	510.2	156
Pan	troglodytes	Pan_troglodytes_troglodytes	0	50	1.63	10.85	46000	382103	43663	313493	257.2	2750	3779	1421.8	1046.5	375.3
Gorilla	gorilla	Gorilla_gorilla_gorilla	0	6	0.59	4.03	105000	470359	69249	369878	315.7	4871	4781	2752.6	1998.1	754.5
